# Supplementary material for: ZmbHLH81 Enhances Maize Drought Tolerance via Direct Transcriptional Activation of ABA Signaling and ROS Scavenging Genes
Source: Int J Mol Sci. 2026 Apr 5;27(7):3293. doi: 10.3390/ijms27073293 (PMC13074027; doi:10.3390/ijms27073293)
Supplement: Supplementary file 1 [file ijms-27-03293-s001.zip]

Archive with 3 entries (3 files):
- Supplementary_Figure_S1.pdf
- Supplementary TableS1.xlsx
- Supplementary TableS2.xlsx
