# Supplementary material for: ZmbHLH81 Enhances Maize Drought Tolerance via Direct Transcriptional Activation of ABA Signaling and ROS Scavenging Genes
Source: Int J Mol Sci. 2026 Apr 5;27(7):3293. doi: 10.3390/ijms27073293 (PMC13074027; doi:10.3390/ijms27073293)
Supplement: Supplementary file 1 [file ijms-27-03293-s001.zip › Supplementary TableS1.xlsx]

## Sheet: sheet1
Table S1. DEGs in the CR-6 mutant compared with the WT.
gene ID	baseMean	log2FoldChange	pvalue	padj	Regulation
Zm00001eb366830	38.8359	-8.85008	7.49818e-13	1.63535e-09	down
Zm00001eb429690	23.0763	-5.14179	0.000453735	0.0227256	down
Zm00001eb405720	22.9329	-4.50768	8.54582e-05	0.00763631	down
Zm00001eb018630	17.2135	-4.14722	0.000625171	0.0276215	down
Zm00001eb271180	11.7834	-4.14219	3.63134e-05	0.00436266	down
Zm00001eb281430	60.1739	-4.08013	5.59394e-07	0.00020334	down
Zm00001eb301770	18.6666	-3.83578	1.53133e-06	0.000417477	down
Zm00001eb073030	44.8839	-3.68849	1.17576e-05	0.00191888	down
Zm00001eb054710	16.8981	-3.64968	0.000750063	0.0314045	down
Zm00001eb254960	84.7864	-3.52593	2.43103e-08	1.88138e-05	down
Zm00001eb294140	54.7897	-3.44364	2.07984e-11	3.32649e-08	down
Zm00001eb374690	18.7988	-3.36827	5.09316e-07	0.000193952	down
Zm00001eb364460	11.7789	-3.35629	0.000435283	0.0221498	down
Zm00001eb002760	31.7008	-2.99878	0.000736999	0.0309762	down
Zm00001eb326420	53.4212	-2.95922	5.74807e-09	5.74591e-06	down
Zm00001eb404810	13.8828	-2.95728	0.00100174	0.0372211	down
Zm00001eb273420	547.933	-2.95358	0.000310635	0.0185384	down
Zm00001eb195710	117.556	-2.93733	4.50832e-06	0.000940513	down
Zm00001eb042870	643.821	-2.89565	1.83027e-24	4.391e-20	down
Zm00001eb121500	16.7622	-2.80846	0.000368793	0.0203865	down
Zm00001eb137930	143.223	-2.70924	1.72902e-14	5.92585e-11	down
Zm00001eb106410	60.9798	-2.69786	0.000323438	0.0189293	down
Zm00001eb259130	4731.2	-2.6884	7.29508e-16	8.75081e-12	down
Zm00001eb409860	17.3283	-2.67464	9.64873e-05	0.00822552	down
Zm00001eb386480	79.6107	-2.62101	0.00133652	0.0449711	down
Zm00001eb232830	41.9345	-2.61629	0.000775601	0.0319815	down
Zm00001eb253740	155.502	-2.57044	4.31721e-05	0.004773	down
Zm00001eb324410	12.306	-2.54658	0.00153369	0.0491909	down
Zm00001eb174070	21.6228	-2.40668	0.000403678	0.0216806	down
Zm00001eb326840	184.547	-2.39569	1.9204e-05	0.00272618	down
Zm00001eb116960	456.95	-2.35541	3.04813e-06	0.000690119	down
Zm00001eb355990	17092.6	-2.34354	9.53645e-05	0.00817103	down
Zm00001eb018900	330.65	-2.32126	1.22301e-10	1.72595e-07	down
Zm00001eb315650	90.2846	-2.31815	0.000504391	0.0241039	down
Zm00001eb336310	81.0775	-2.29151	0.000820397	0.0332346	down
Zm00001eb327060	118.146	-2.20056	0.000803205	0.0328274	down
Zm00001eb032580	244.311	-2.19476	2.67793e-06	0.000629866	down
Zm00001eb146230	174.573	-2.1927	2.21862e-06	0.000548731	down
Zm00001eb356590	166.435	-2.1764	0.000873645	0.0341996	down
Zm00001eb402820	117.813	-2.14587	1.27551e-06	0.000361052	down
Zm00001eb316850	99.6288	-2.13946	0.000255628	0.0164417	down
Zm00001eb387390	126.742	-2.13418	1.18237e-06	0.00035563	down
Zm00001eb058270	78.4605	-2.124	0.000990087	0.0369646	down
Zm00001eb006210	186.367	-2.08321	0.000893909	0.0344234	down
Zm00001eb195200	200.442	-2.07012	0.000812615	0.0331555	down
Zm00001eb331730	127.789	-2.06399	0.000487057	0.023511	down
Zm00001eb052250	379.143	-2.00576	3.53362e-05	0.00428157	down
Zm00001eb220740	77.4491	-1.95727	0.000264159	0.0167526	down
Zm00001eb070170	54.6863	-1.93105	0.00018964	0.0131874	down
Zm00001eb229440	42.01	-1.892	0.00082182	0.0332346	down
Zm00001eb161680	28.9045	-1.84991	0.000354313	0.0200008	down
Zm00001eb356910	5784.75	-1.83589	3.26594e-12	6.52944e-09	down
Zm00001eb288230	36.4261	-1.83114	0.000778779	0.0320475	down
Zm00001eb058050	286.379	-1.83029	1.68971e-05	0.00251788	down
Zm00001eb392450	2728.4	-1.82153	1.96473e-07	0.00010198	down
Zm00001eb214780	550.109	-1.82073	0.000191284	0.0132233	down
Zm00001eb148750	76.8955	-1.80529	0.000428624	0.0221498	down
Zm00001eb071870	183.921	-1.80385	4.21869e-12	7.78544e-09	down
Zm00001eb371630	80.2864	-1.8027	2.04324e-05	0.00284997	down
Zm00001eb425600	66.8679	-1.77641	5.13636e-05	0.00538107	down
Zm00001eb248110	65.2709	-1.76053	0.000669876	0.0289568	down
Zm00001eb005100	40.6387	-1.75226	0.000309067	0.018526	down
Zm00001eb047650	39.8555	-1.74121	7.55421e-05	0.00707942	down
Zm00001eb209620	109.093	-1.7354	0.000836229	0.0335658	down
Zm00001eb145040	52.7165	-1.73017	5.55317e-05	0.00567295	down
Zm00001eb047820	41.2941	-1.72543	0.000687866	0.0293416	down
Zm00001eb378250	4778.41	-1.6956	1.34158e-05	0.00213152	down
Zm00001eb041390	396.796	-1.69483	1.63109e-14	5.92585e-11	down
Zm00001eb297170	145.802	-1.6745	0.000234846	0.0152688	down
Zm00001eb175750	85.5192	-1.67287	0.000455076	0.0227342	down
Zm00001eb369850	49.7981	-1.66692	2.59469e-07	0.000122057	down
Zm00001eb121580	60.5806	-1.6596	0.00109574	0.0397698	down
Zm00001eb207550	1534.71	-1.65336	5.54177e-05	0.00567295	down
Zm00001eb366190	76.1226	-1.65227	0.000468355	0.0230252	down
Zm00001eb384970	33.8548	-1.62723	0.0015451	0.0494248	down
Zm00001eb375120	670.963	-1.62159	5.10953e-05	0.00537644	down
Zm00001eb331830	281.075	-1.61843	2.33904e-07	0.000114351	down
Zm00001eb245550	214.278	-1.61802	0.000420867	0.0221285	down
Zm00001eb149420	115.87	-1.61742	0.000913945	0.0349704	down
Zm00001eb273980	298.16	-1.61502	0.00061379	0.0272189	down
Zm00001eb350800	841.353	-1.6106	7.66638e-06	0.001404	down
Zm00001eb233530	421.569	-1.60093	0.00137093	0.0459148	down
Zm00001eb227000	81.5282	-1.59466	0.000306219	0.0184599	down
Zm00001eb103500	1956.53	-1.59197	9.44959e-06	0.00166695	down
Zm00001eb160010	270.331	-1.58927	4.26044e-05	0.00473204	down
Zm00001eb241780	399.092	-1.58393	0.000131374	0.0101344	down
Zm00001eb027900	148.492	-1.5815	3.27181e-05	0.00403628	down
Zm00001eb312060	105.101	-1.58097	0.000100744	0.00829002	down
Zm00001eb042780	344.157	-1.5759	0.000936925	0.0355099	down
Zm00001eb293010	35.975	-1.57589	0.00111671	0.0399285	down
Zm00001eb190400	108.007	-1.5703	2.94806e-05	0.00374216	down
Zm00001eb427300	589.99	-1.5647	6.54852e-05	0.00636055	down
Zm00001eb257630	6174.09	-1.56032	7.11344e-05	0.00671884	down
Zm00001eb220550	145.617	-1.55688	1.14583e-05	0.00189583	down
Zm00001eb269650	6128.43	-1.55319	1.18652e-05	0.00192044	down
Zm00001eb049790	1092	-1.54948	2.88743e-05	0.0037044	down
Zm00001eb332090	180.397	-1.54925	6.79833e-06	0.00125461	down
Zm00001eb116230	1237.6	-1.54899	9.54903e-08	5.57891e-05	down
Zm00001eb241790	162.074	-1.54563	0.000883776	0.0343085	down
Zm00001eb110610	421.832	-1.54506	0.000228522	0.0150545	down
Zm00001eb251130	1678.48	-1.53915	2.07183e-05	0.002865	down
Zm00001eb338860	339.687	-1.5357	4.09578e-06	0.000877338	down
Zm00001eb355770	670.596	-1.53186	0.000377307	0.0207442	down
Zm00001eb277370	4156.73	-1.52758	6.87646e-10	9.16518e-07	down
Zm00001eb291860	64.4281	-1.51912	0.000923357	0.0351623	down
Zm00001eb242740	84.6335	-1.51811	1.0378e-06	0.000340975	down
Zm00001eb224430	399.165	-1.51261	5.77177e-15	2.76941e-11	down
Zm00001eb067380	115.951	-1.50596	0.000972355	0.0365067	down
Zm00001eb218300	438.554	-1.50373	0.000258473	0.0165361	down
Zm00001eb125080	49.8966	-1.49624	2.61281e-05	0.00346319	down
Zm00001eb158120	91.4401	-1.48947	0.000667768	0.028929	down
Zm00001eb131150	468.102	-1.48861	3.10219e-05	0.00387628	down
Zm00001eb259280	1248.46	-1.48016	0.000861251	0.033977	down
Zm00001eb140400	3767.66	-1.47874	4.65066e-05	0.00507155	down
Zm00001eb327890	57.8639	-1.47641	0.00103437	0.0380208	down
Zm00001eb054040	1287.15	-1.4707	4.68304e-06	0.000963502	down
Zm00001eb273670	1849.36	-1.4699	0.000455802	0.0227342	down
Zm00001eb363120	2622.54	-1.4691	1.12272e-06	0.000350533	down
Zm00001eb295000	160.141	-1.46491	0.00129527	0.0439859	down
Zm00001eb052730	31.3164	-1.45552	0.000857002	0.0339006	down
Zm00001eb420360	252.933	-1.44739	5.10014e-05	0.00537644	down
Zm00001eb021590	1527.71	-1.44535	7.49148e-14	1.99698e-10	down
Zm00001eb162590	203.9	-1.44306	3.32012e-05	0.00406393	down
Zm00001eb033540	70.4251	-1.4411	0.00128064	0.0437663	down
Zm00001eb156790	608.969	-1.43817	0.000169226	0.0121919	down
Zm00001eb292260	46.8147	-1.42682	0.000652718	0.0285234	down
Zm00001eb141540	2323.76	-1.42386	0.000330248	0.019184	down
Zm00001eb284130	85.8381	-1.41733	0.00100185	0.0372211	down
Zm00001eb119390	444.853	-1.40508	0.00150448	0.0487757	down
Zm00001eb098940	314.067	-1.40427	3.9416e-05	0.00462394	down
Zm00001eb146770	275.949	-1.39336	0.000458055	0.0227991	down
Zm00001eb117240	1210.64	-1.39179	0.00149271	0.048657	down
Zm00001eb127000	10084.5	-1.39088	9.65238e-06	0.00167997	down
Zm00001eb119660	1398.75	-1.38944	0.00104793	0.038383	down
Zm00001eb155360	87.9076	-1.38354	0.000450809	0.0226715	down
Zm00001eb082270	56.777	-1.37783	9.67681e-05	0.00822552	down
Zm00001eb135910	1499.39	-1.37645	0.000188114	0.0131575	down
Zm00001eb030170	271.487	-1.37502	1.99786e-07	0.00010198	down
Zm00001eb096370	655.918	-1.36995	0.000162044	0.0117806	down
Zm00001eb171130	789.12	-1.36536	0.000257917	0.0165361	down
Zm00001eb145870	952.759	-1.36373	0.00137553	0.0459148	down
Zm00001eb024960	725.172	-1.36353	0.00120555	0.0418557	down
Zm00001eb124520	123.489	-1.36018	0.000166684	0.0120449	down
Zm00001eb077990	230.466	-1.35679	0.000356784	0.0200342	down
Zm00001eb102540	200.179	-1.34916	0.000227586	0.0150435	down
Zm00001eb364420	87.194	-1.33856	0.000565822	0.0258073	down
Zm00001eb169710	294.462	-1.33551	0.000713284	0.0302241	down
Zm00001eb242090	273.821	-1.33274	0.000199593	0.0136813	down
Zm00001eb434070	339.222	-1.3268	0.000874446	0.0341996	down
Zm00001eb286740	1427.82	-1.32557	9.76675e-08	5.57891e-05	down
Zm00001eb365380	80.0254	-1.32388	2.37637e-05	0.00322098	down
Zm00001eb035670	144.453	-1.32376	0.000530711	0.0248365	down
Zm00001eb011200	216.251	-1.31992	4.70454e-05	0.00510709	down
Zm00001eb284680	76.0588	-1.31859	0.00046047	0.0228719	down
Zm00001eb031040	486.586	-1.30975	0.000226989	0.0150435	down
Zm00001eb226020	837.438	-1.30546	0.000775842	0.0319815	down
Zm00001eb151190	252.057	-1.30519	0.000241521	0.0155762	down
Zm00001eb090060	543.216	-1.30135	2.4171e-05	0.00325779	down
Zm00001eb174750	473.167	-1.30104	0.000426859	0.0221285	down
Zm00001eb035010	866.758	-1.29883	3.61142e-07	0.000154717	down
Zm00001eb301680	5831.87	-1.28081	5.36044e-06	0.00104861	down
Zm00001eb011950	88.3553	-1.27196	0.000616782	0.0273012	down
Zm00001eb289990	234.35	-1.27125	0.000403977	0.0216806	down
Zm00001eb224180	797.66	-1.26835	0.000605453	0.0269989	down
Zm00001eb004430	242.495	-1.26777	0.00022904	0.0150545	down
Zm00001eb253280	98.6504	-1.26709	0.000956324	0.0360175	down
Zm00001eb380860	583.845	-1.26583	2.03911e-05	0.00284997	down
Zm00001eb187450	110.887	-1.26556	5.27109e-05	0.00545081	down
Zm00001eb053090	676.592	-1.26005	4.19963e-05	0.00473204	down
Zm00001eb303800	2839.31	-1.25912	4.62814e-11	6.93961e-08	down
Zm00001eb223290	1029.79	-1.25607	1.08285e-05	0.00180408	down
Zm00001eb222660	123.693	-1.25368	0.000365916	0.0203579	down
Zm00001eb178360	1002.43	-1.24997	0.00011401	0.00908709	down
Zm00001eb271290	195.747	-1.24193	0.000418075	0.0220926	down
Zm00001eb115750	5261.34	-1.23891	7.60734e-05	0.00710146	down
Zm00001eb150550	6098.5	-1.23846	4.75553e-05	0.00513919	down
Zm00001eb024300	123.06	-1.23297	2.72791e-08	2.04517e-05	down
Zm00001eb163780	119.089	-1.23092	4.95222e-06	0.000998392	down
Zm00001eb180060	1684.37	-1.22919	7.78683e-09	6.91903e-06	down
Zm00001eb352190	1117.56	-1.22883	4.15366e-05	0.00473204	down
Zm00001eb278280	534.943	-1.22338	1.92988e-06	0.000503258	down
Zm00001eb362240	142.235	-1.22223	5.03922e-05	0.00537644	down
Zm00001eb017570	76.8607	-1.21452	0.00100356	0.0372211	down
Zm00001eb232430	149.708	-1.21274	0.000463788	0.0229417	down
Zm00001eb220390	1649.13	-1.21235	1.56786e-05	0.00241119	down
Zm00001eb027920	1579.19	-1.20794	4.92471e-08	3.28191e-05	down
Zm00001eb434170	297.186	-1.20295	0.000528287	0.0248026	down
Zm00001eb266800	843.121	-1.20042	0.00110326	0.0398165	down
Zm00001eb299020	309.922	-1.196	0.00110255	0.0398165	down
Zm00001eb255230	137.123	-1.19486	0.00113968	0.0406272	down
Zm00001eb357370	133.073	-1.18168	5.0705e-05	0.00537644	down
Zm00001eb150840	1279.96	-1.17854	0.00142154	0.0468338	down
Zm00001eb288360	370.034	-1.1761	0.000293934	0.0179657	down
Zm00001eb249280	186.222	-1.17357	1.87276e-05	0.00267436	down
Zm00001eb317500	61.3037	-1.17256	0.000753131	0.0314135	down
Zm00001eb433640	474.986	-1.17195	1.26407e-06	0.000361052	down
Zm00001eb067590	1538.81	-1.16879	2.0779e-05	0.002865	down
Zm00001eb009400	100.432	-1.16178	0.0002677	0.0167686	down
Zm00001eb248960	817.203	-1.15992	1.863e-05	0.00267436	down
Zm00001eb129690	314.787	-1.15641	3.40835e-05	0.00415074	down
Zm00001eb380880	335.647	-1.14691	5.26468e-05	0.00545081	down
Zm00001eb070600	229.801	-1.14086	0.000519172	0.024567	down
Zm00001eb416090	3678.25	-1.13939	2.17213e-06	0.000548542	down
Zm00001eb284350	2645.79	-1.13797	3.10705e-07	0.000140644	down
Zm00001eb106950	232.161	-1.13664	0.00118776	0.041721	down
Zm00001eb424240	899.461	-1.12537	0.000663285	0.028929	down
Zm00001eb035050	198.335	-1.11956	0.000296967	0.0180826	down
Zm00001eb269230	461.037	-1.11488	0.00017805	0.0126379	down
Zm00001eb061060	2394.48	-1.11184	0.000347943	0.019771	down
Zm00001eb255750	205.929	-1.1097	2.90372e-05	0.00370549	down
Zm00001eb121240	2756.95	-1.10703	0.000152057	0.0112941	down
Zm00001eb247120	277.234	-1.10577	3.7861e-06	0.000833325	down
Zm00001eb170770	2210.88	-1.10431	0.000714313	0.0302241	down
Zm00001eb041200	1329.08	-1.10429	0.000169827	0.0121986	down
Zm00001eb215980	555.195	-1.10387	6.62908e-05	0.00641283	down
Zm00001eb427410	714.594	-1.0971	5.7717e-05	0.00579367	down
Zm00001eb283780	304.515	-1.0952	1.2007e-06	0.00035563	down
Zm00001eb359110	564.651	-1.09491	0.000147352	0.011072	down
Zm00001eb011820	864.347	-1.09486	4.82066e-08	3.28191e-05	down
Zm00001eb242400	1177.64	-1.0919	0.000736893	0.0309762	down
Zm00001eb226570	50.8164	-1.09166	0.000449013	0.0226308	down
Zm00001eb155060	934.516	-1.08935	1.16086e-05	0.00190755	down
Zm00001eb052520	1971.91	-1.08749	2.36305e-06	0.00057184	down
Zm00001eb053220	1920.09	-1.08543	3.88386e-06	0.000839439	down
Zm00001eb108660	305.867	-1.08044	0.000344019	0.0196508	down
Zm00001eb247000	12750.6	-1.07614	0.00129582	0.0439859	down
Zm00001eb360900	2261.68	-1.06431	0.00144588	0.0474531	down
Zm00001eb076900	2931.99	-1.06118	0.000640855	0.0281074	down
Zm00001eb065740	375.859	-1.05881	0.000920967	0.0351271	down
Zm00001eb091250	3607.33	-1.05643	0.000505517	0.0241039	down
Zm00001eb049190	1946.25	-1.05578	0.000902722	0.0345962	down
Zm00001eb003730	10355.4	-1.05497	0.000186722	0.0130984	down
Zm00001eb325330	89.9373	-1.0518	7.04455e-05	0.00668008	down
Zm00001eb281710	3101.83	-1.0479	0.000340417	0.0195265	down
Zm00001eb038710	532.937	-1.0478	0.000364331	0.0203579	down
Zm00001eb071890	364.851	-1.04735	4.37113e-05	0.00478849	down
Zm00001eb157820	13643.5	-1.04704	0.000554816	0.0255294	down
Zm00001eb339130	524.787	-1.04601	5.76208e-06	0.0011059	down
Zm00001eb065210	55.9388	-1.04297	0.000483072	0.0234603	down
Zm00001eb243310	216.94	-1.04287	0.00127024	0.0434725	down
Zm00001eb371550	4261.19	-1.04214	2.46407e-05	0.00330254	down
Zm00001eb166410	1238.14	-1.04004	4.23259e-05	0.00473204	down
Zm00001eb198660	2348.74	-1.0372	0.000368544	0.0203865	down
Zm00001eb014050	580.452	-1.03316	6.34574e-08	3.90361e-05	down
Zm00001eb217190	1550.47	-1.02535	0.00143044	0.0470105	down
Zm00001eb348300	1270.66	-1.02287	0.000129095	0.00999523	down
Zm00001eb368700	167.068	-1.02013	0.00114592	0.0406683	down
Zm00001eb309340	167.409	-1.01896	0.000856487	0.0339006	down
Zm00001eb411000	5629.72	-1.01874	0.000113051	0.00907092	down
Zm00001eb330850	6872.36	-1.01787	0.0013738	0.0459148	down
Zm00001eb148380	78.8279	-1.01152	0.000836662	0.0335658	down
Zm00001eb075550	119.413	-1.00759	0.000746161	0.0312957	down
Zm00001eb002620	2351.8	-1.0068	0.000759819	0.031554	down
Zm00001eb147550	9148.14	-1.00379	0.000338395	0.0194708	down
Zm00001eb298990	99.7842	-1.00178	0.00152469	0.0490334	down
Zm00001eb209760	3095.27	-0.994123	2.20208e-06	0.000548731	down
Zm00001eb047780	453.774	-0.991438	3.32994e-06	0.000746621	down
Zm00001eb402520	265.606	-0.980845	0.000143414	0.0109575	down
Zm00001eb148280	806.68	-0.970319	0.00089278	0.0344234	down
Zm00001eb408260	277.31	-0.966363	5.05782e-05	0.00537644	down
Zm00001eb204960	1728.77	-0.959481	0.000888658	0.0343868	down
Zm00001eb263060	2049.2	-0.956484	7.72079e-05	0.00717944	down
Zm00001eb229190	92.5707	-0.955358	0.00110606	0.0398165	down
Zm00001eb314510	496.487	-0.954808	0.000572327	0.025956	down
Zm00001eb161660	1921.61	-0.951567	1.05635e-06	0.000340975	down
Zm00001eb073400	3637.43	-0.945056	2.26457e-06	0.000554381	down
Zm00001eb053630	1028.11	-0.944153	0.000400279	0.0216286	down
Zm00001eb248820	194.072	-0.942538	0.000878568	0.0342171	down
Zm00001eb367650	4948.95	-0.940792	0.000181101	0.0127466	down
Zm00001eb332300	198.439	-0.939895	4.34968e-05	0.00478684	down
Zm00001eb149010	692.533	-0.93825	6.45495e-09	5.95618e-06	down
Zm00001eb036040	738.081	-0.933629	2.74243e-05	0.00357574	down
Zm00001eb324070	630.598	-0.933488	2.14878e-06	0.000548419	down
Zm00001eb030990	196.296	-0.93315	0.00151082	0.0488491	down
Zm00001eb237200	406.727	-0.929072	0.000471285	0.0231219	down
Zm00001eb101680	683.932	-0.928882	0.00139164	0.0461782	down
Zm00001eb028610	252.696	-0.928418	8.34517e-05	0.00758367	down
Zm00001eb045690	414.289	-0.928408	0.000527564	0.0248026	down
Zm00001eb330880	27125.5	-0.924519	0.000473346	0.0231756	down
Zm00001eb073420	632.47	-0.922267	8.52371e-06	0.00153754	down
Zm00001eb399450	1979.92	-0.920201	0.000147296	0.011072	down
Zm00001eb015120	63.5667	-0.914709	0.000825323	0.0332778	down
Zm00001eb268690	856.329	-0.913623	0.00037752	0.0207442	down
Zm00001eb423930	1541.42	-0.913283	3.0224e-06	0.000690119	down
Zm00001eb154170	262.111	-0.908285	8.6227e-05	0.00763631	down
Zm00001eb327140	273.975	-0.908141	0.000931744	0.0354254	down
Zm00001eb235280	121.172	-0.90647	0.000917509	0.0350509	down
Zm00001eb240650	30891.2	-0.898693	1.75992e-05	0.00260462	down
Zm00001eb371490	1763.49	-0.898093	0.000405127	0.0216806	down
Zm00001eb366540	238.046	-0.89689	0.00121684	0.0421659	down
Zm00001eb131860	1134.09	-0.896073	6.74066e-05	0.00648205	down
Zm00001eb139740	116.063	-0.892929	7.7792e-05	0.00720582	down
Zm00001eb115890	311.968	-0.89104	0.00078628	0.0323008	down
Zm00001eb015630	6755.5	-0.890771	0.000573888	0.0259777	down
Zm00001eb378720	587.504	-0.889076	0.000564724	0.0258063	down
Zm00001eb149470	98.4282	-0.881523	0.000277479	0.0172461	down
Zm00001eb103730	405.852	-0.880892	0.000125806	0.00989574	down
Zm00001eb320810	4908.48	-0.875869	6.0435e-09	5.79958e-06	down
Zm00001eb385610	145.029	-0.875344	2.88657e-05	0.0037044	down
Zm00001eb022920	1486.37	-0.87244	0.000590857	0.0264464	down
Zm00001eb314130	1164.56	-0.871671	0.000284359	0.0174925	down
Zm00001eb064640	231.737	-0.87014	0.00063484	0.0279582	down
Zm00001eb119670	909.17	-0.867231	5.41985e-06	0.00104861	down
Zm00001eb011220	2751.65	-0.866837	0.00110421	0.0398165	down
Zm00001eb203330	2126.26	-0.86562	0.000674866	0.029086	down
Zm00001eb041430	2060.16	-0.855574	0.000191782	0.0132233	down
Zm00001eb001470	1135.04	-0.855473	0.000436185	0.0221498	down
Zm00001eb085150	187.418	-0.853115	0.00043705	0.0221498	down
Zm00001eb171200	1261.38	-0.849228	6.75467e-05	0.00648205	down
Zm00001eb187460	234.851	-0.848601	0.000851623	0.0338827	down
Zm00001eb247330	1308.5	-0.847981	0.00113076	0.0403693	down
Zm00001eb401520	2843.14	-0.847858	0.000147682	0.011072	down
Zm00001eb308440	250.841	-0.847694	4.22769e-05	0.00473204	down
Zm00001eb278150	5887.1	-0.845013	1.56756e-06	0.000420587	down
Zm00001eb015220	173.18	-0.844097	0.000474937	0.0232061	down
Zm00001eb212820	1167.37	-0.835196	0.00132088	0.0446326	down
Zm00001eb236830	5037.96	-0.833459	0.000437623	0.0221498	down
Zm00001eb150050	442.264	-0.831881	1.02883e-05	0.00176305	down
Zm00001eb100190	1016.04	-0.823669	0.000127761	0.00995169	down
Zm00001eb043150	162.568	-0.820156	0.000754207	0.0314135	down
Zm00001eb226780	296.147	-0.819665	0.000394968	0.0214868	down
Zm00001eb163290	82.5205	-0.817211	0.000639785	0.0281074	down
Zm00001eb315060	302.243	-0.815649	0.00154006	0.0493291	down
Zm00001eb434430	1344.17	-0.814366	0.00123573	0.0425343	down
Zm00001eb068400	91567.3	-0.812668	0.000766013	0.0316852	down
Zm00001eb174560	500.587	-0.811139	6.81272e-07	0.000236875	down
Zm00001eb403080	117.791	-0.810146	0.00031322	0.0185542	down
Zm00001eb234720	322.673	-0.810123	4.26565e-06	0.000905638	down
Zm00001eb147530	3477.16	-0.809318	0.000332468	0.0192663	down
Zm00001eb347720	656.615	-0.804841	5.75374e-05	0.00579367	down
Zm00001eb029960	337.415	-0.80461	5.51728e-07	0.00020334	down
Zm00001eb227210	514.19	-0.802792	8.6259e-05	0.00763631	down
Zm00001eb358730	2619.87	-0.802241	0.00105469	0.0385131	down
Zm00001eb376530	1959.51	-0.794916	0.00015574	0.011532	down
Zm00001eb320600	1114.64	-0.793742	9.0747e-05	0.00794566	down
Zm00001eb003240	3779.29	-0.790712	2.95983e-07	0.000136556	down
Zm00001eb129050	27378.9	-0.790254	1.63682e-06	0.000431527	down
Zm00001eb105800	820.791	-0.789885	0.000675291	0.029086	down
Zm00001eb150260	1295.6	-0.789795	0.000202983	0.013874	down
Zm00001eb248370	184.047	-0.779347	0.000267298	0.0167686	down
Zm00001eb284160	6090.88	-0.778004	0.000312265	0.0185542	down
Zm00001eb425590	261.419	-0.777844	0.000536709	0.0249539	down
Zm00001eb279810	1026.86	-0.774939	3.37259e-06	0.000749183	down
Zm00001eb053680	633.524	-0.772278	0.000416829	0.0220754	down
Zm00001eb051510	864.246	-0.768176	6.51404e-06	0.00122093	down
Zm00001eb320950	1565.92	-0.764694	0.000437292	0.0221498	down
Zm00001eb103480	7045.78	-0.763292	0.000680242	0.0291423	down
Zm00001eb091920	62106.6	-0.757915	1.01785e-07	5.67892e-05	down
Zm00001eb143360	254.587	-0.757623	5.67095e-05	0.00574353	down
Zm00001eb106450	1100.41	-0.756833	7.31587e-05	0.00688295	down
Zm00001eb322810	650.97	-0.746711	0.000107725	0.00873118	down
Zm00001eb154070	679.877	-0.742194	0.000500318	0.0240063	down
Zm00001eb185300	2246.71	-0.738688	0.00035653	0.0200342	down
Zm00001eb252780	3497.57	-0.737213	0.00131869	0.0446217	down
Zm00001eb112970	1357.79	-0.736936	0.000439967	0.0222216	down
Zm00001eb241570	141.31	-0.736561	0.00066611	0.028929	down
Zm00001eb159490	506.126	-0.736132	0.000524533	0.0247231	down
Zm00001eb062360	1615.96	-0.732555	0.000179884	0.0127304	down
Zm00001eb407860	1498.74	-0.722995	8.62115e-05	0.00763631	down
Zm00001eb408860	3090.76	-0.720615	0.00133137	0.0448609	down
Zm00001eb048370	3432	-0.716577	0.000895466	0.0344281	down
Zm00001eb319560	5556.75	-0.714038	0.00022646	0.0150435	down
Zm00001eb334160	2593.92	-0.708479	0.00043754	0.0221498	down
Zm00001eb077220	1006.26	-0.708458	2.35298e-05	0.0032074	down
Zm00001eb427320	1123.87	-0.706917	0.000282846	0.0174441	down
Zm00001eb136760	556.849	-0.706702	1.22495e-05	0.00195918	down
Zm00001eb378900	541.722	-0.702415	9.7029e-05	0.00822552	down
Zm00001eb210750	312.283	-0.701367	0.000990715	0.0369646	down
Zm00001eb312470	1529.21	-0.700149	0.00145933	0.0477545	down
Zm00001eb243880	1273.35	-0.697901	6.77077e-06	0.00125461	down
Zm00001eb346870	13879.2	-0.696268	0.000509384	0.0241992	down
Zm00001eb063350	3036.08	-0.694883	1.81309e-05	0.00264597	down
Zm00001eb126080	1851.14	-0.690435	1.45806e-05	0.00227145	down
Zm00001eb099810	302.845	-0.689397	0.000424976	0.0221285	down
Zm00001eb075230	8760.19	-0.688452	0.000193298	0.0181297	down
Zm00001eb295010	4316.16	-0.688445	0.000635122	0.0279582	down
Zm00001eb349050	3406.98	-0.68742	0.000212321	0.0143892	down
Zm00001eb061180	5346.19	-0.684165	4.25984e-05	0.00473204	down
Zm00001eb394010	2832.05	-0.676751	0.00058587	0.0264203	down
Zm00001eb381850	2528.29	-0.676281	0.000106931	0.0086962	down
Zm00001eb369930	3513.21	-0.675377	0.000191809	0.0132233	down
Zm00001eb160480	379.806	-0.672456	0.000645404	0.0282553	down
Zm00001eb110750	3994.78	-0.660147	0.000787681	0.032303	down
Zm00001eb106900	843.69	-0.659595	0.000260208	0.0166028	down
Zm00001eb362760	1864.07	-0.656384	0.000348987	0.019771	down
Zm00001eb114250	231.761	-0.654629	0.000233247	0.0152061	down
Zm00001eb004550	9058.69	-0.654131	0.000481222	0.0234178	down
Zm00001eb257670	4612.27	-0.645455	0.00119974	0.0418557	down
Zm00001eb083980	4937.04	-0.644248	0.00030938	0.018526	down
Zm00001eb215380	551.594	-0.643874	0.000334395	0.0193312	down
Zm00001eb120710	289.616	-0.642562	9.86689e-05	0.00827475	down
Zm00001eb018720	727.322	-0.639925	9.8864e-05	0.00827475	down
Zm00001eb026400	395.428	-0.638738	0.00125592	0.0431183	down
Zm00001eb284520	2612.04	-0.638401	0.000150952	0.0112469	down
Zm00001eb429920	1783.1	-0.637555	0.000241066	0.0155762	down
Zm00001eb278760	1806.76	-0.63732	0.00119626	0.041836	down
Zm00001eb414530	342.649	-0.636257	9.48902e-05	0.00817103	down
Zm00001eb334210	394.068	-0.635826	0.00114563	0.0406683	down
Zm00001eb425130	3123.3	-0.632619	0.00116969	0.0413284	down
Zm00001eb044310	271.38	-0.631885	0.000341028	0.0195265	down
Zm00001eb167910	2067.38	-0.628974	1.58796e-05	0.00241119	down
Zm00001eb021550	2063.38	-0.628729	0.00101917	0.0376168	down
Zm00001eb375600	1733.79	-0.62769	0.00053537	0.0249399	down
Zm00001eb240700	140082	-0.619552	5.67386e-05	0.00574353	down
Zm00001eb141450	773.542	-0.618811	0.00086249	0.033977	down
Zm00001eb289470	520.599	-0.614528	0.000827343	0.0333033	down
Zm00001eb076470	762.19	-0.609919	0.00142172	0.0468338	down
Zm00001eb289490	5220.07	-0.588534	4.26002e-05	0.00473204	down
Zm00001eb346570	1852.23	-0.585617	0.000221684	0.0148559	down
Zm00001eb075940	13032.3	0.588831	6.98836e-05	0.00665309	up
Zm00001eb170190	4157.17	0.590162	3.93354e-07	0.00015911	up
Zm00001eb132610	439.07	0.592432	0.000987742	0.0369646	up
Zm00001eb039180	2734.76	0.593188	0.000588938	0.0264464	up
Zm00001eb224000	376.347	0.59337	0.00100753	0.0372444	up
Zm00001eb397100	2717.71	0.593442	3.26693e-05	0.00403628	up
Zm00001eb323550	247.507	0.597913	0.00138187	0.0459811	up
Zm00001eb312600	1012.68	0.598917	4.78382e-07	0.000185111	up
Zm00001eb335570	402.635	0.600683	0.000282617	0.0174441	up
Zm00001eb395950	735.054	0.604858	0.000491184	0.0236627	up
Zm00001eb123520	5153.13	0.608065	1.95088e-08	1.61392e-05	up
Zm00001eb408100	223.703	0.609389	0.000349419	0.019771	up
Zm00001eb318460	1088.98	0.61193	0.000230939	0.0151378	up
Zm00001eb233300	17942.1	0.617437	1.66407e-05	0.00249517	up
Zm00001eb017080	484.978	0.624647	0.000177064	0.0126052	up
Zm00001eb015990	2587.98	0.625217	0.0011728	0.0413776	up
Zm00001eb324890	413.877	0.625473	9.66346e-06	0.00167997	up
Zm00001eb380010	330.907	0.630893	0.000127151	0.00993645	up
Zm00001eb250180	309.096	0.637758	0.00109318	0.039737	up
Zm00001eb398550	7596.96	0.640441	0.000147613	0.011072	up
Zm00001eb367810	3377.64	0.640795	1.34368e-06	0.000372953	up
Zm00001eb028030	15756.7	0.656135	3.15961e-08	2.22948e-05	up
Zm00001eb261910	7138.87	0.656224	0.000324491	0.0189413	up
Zm00001eb379260	659.148	0.657693	9.51032e-05	0.00817103	up
Zm00001eb025430	199.851	0.667398	0.000841679	0.0336545	up
Zm00001eb025160	840.945	0.675948	4.58598e-09	5.00101e-06	up
Zm00001eb053440	802.673	0.685357	0.000534167	0.0249323	up
Zm00001eb021270	2632.62	0.6892	0.00020748	0.0141411	up
Zm00001eb328560	5517.47	0.6999	6.6393e-08	3.98209e-05	up
Zm00001eb108550	823.993	0.729711	3.88428e-05	0.00461325	up
Zm00001eb070480	217.93	0.749321	0.000297876	0.018092	up
Zm00001eb185500	735.043	0.759385	1.67483e-07	9.13202e-05	up
Zm00001eb148070	3594.6	0.763196	1.57779e-06	0.000420587	up
Zm00001eb300730	5189.58	0.767009	0.00115318	0.0408489	up
Zm00001eb003650	787.763	0.77063	0.000496869	0.0238886	up
Zm00001eb151340	2780.97	0.773768	5.17408e-08	3.3549e-05	up
Zm00001eb368000	20026.7	0.774915	0.000962238	0.0361835	up
Zm00001eb139870	1029.25	0.789728	4.4864e-07	0.000176448	up
Zm00001eb289500	1539.78	0.809675	0.00105439	0.0385131	up
Zm00001eb148420	3035.39	0.817581	0.000761525	0.031554	up
Zm00001eb190130	206.833	0.822876	0.00125629	0.0431183	up
Zm00001eb373560	499.283	0.824455	1.3576e-05	0.00214278	up
Zm00001eb415760	13620	0.838718	0.000165292	0.0119805	up
Zm00001eb317080	907.807	0.846646	0.000156862	0.0115793	up
Zm00001eb274280	225.674	0.851503	1.76963e-05	0.00260462	up
Zm00001eb415770	7643.66	0.85151	0.000158538	0.011596	up
Zm00001eb154860	359.463	0.875075	3.86109e-07	0.00015911	up
Zm00001eb168840	1585.68	0.888452	9.8452e-05	0.00827475	up
Zm00001eb119440	256.96	0.902636	2.98847e-06	0.000690119	up
Zm00001eb070230	7975.27	0.907372	3.9511e-05	0.00462394	up
Zm00001eb350120	1402.45	0.907745	1.01908e-11	1.74635e-08	up
Zm00001eb063760	1666.16	0.911058	0.000590771	0.0264464	up
Zm00001eb155620	1177.87	0.914575	9.226e-05	0.0080196	up
Zm00001eb413180	555.303	0.916921	0.000840835	0.0336545	up
Zm00001eb172450	80138.4	0.920445	8.10948e-05	0.00745419	up
Zm00001eb018960	871.456	0.926267	4.78064e-05	0.00514315	up
Zm00001eb332340	256.885	0.933341	0.00123209	0.0424699	up
Zm00001eb361980	167.447	0.939955	1.20054e-06	0.00035563	up
Zm00001eb340290	172.195	0.939994	0.000109449	0.00881141	up
Zm00001eb279320	536.721	0.945657	1.06595e-06	0.000340975	up
Zm00001eb065120	532.983	0.951144	9.98373e-05	0.00827475	up
Zm00001eb205480	1567.83	0.955525	3.87697e-06	0.000839439	up
Zm00001eb045970	121.554	0.956588	0.00051484	0.0244101	up
Zm00001eb007140	139.55	0.958126	1.12505e-06	0.000350533	up
Zm00001eb309240	209.039	0.960554	0.00067762	0.029134	up
Zm00001eb351090	1829.76	0.964052	8.42396e-07	0.000280693	up
Zm00001eb038410	3997.66	0.97872	0.000382677	0.0208848	up
Zm00001eb049070	78.597	0.992907	0.000550359	0.0253916	up
Zm00001eb398340	90.5428	0.999506	0.00151504	0.0488539	up
Zm00001eb411600	13589.7	1.00087	6.32687e-05	0.00619542	up
Zm00001eb266130	132.885	1.01507	4.41458e-06	0.000929036	up
Zm00001eb397600	5157.93	1.02418	0.000262146	0.0166821	up
Zm00001eb089360	1855.6	1.02496	1.58257e-05	0.00241119	up
Zm00001eb051360	376.311	1.02915	4.71385e-06	0.000963502	up
Zm00001eb309420	10521.2	1.03171	1.38052e-09	1.74315e-06	up
Zm00001eb169610	158.422	1.03616	5.60927e-08	3.54137e-05	up
Zm00001eb313400	798.491	1.04036	0.000506371	0.0241039	up
Zm00001eb384940	345.348	1.04559	0.000848592	0.0338745	up
Zm00001eb061400	191.646	1.0521	8.87388e-09	7.60333e-06	up
Zm00001eb108890	174.119	1.06277	6.39909e-05	0.00624067	up
Zm00001eb313390	616.143	1.0735	0.000612817	0.0272189	up
Zm00001eb171540	128.374	1.0905	0.000401725	0.0216579	up
Zm00001eb319970	999.23	1.09081	2.15407e-08	1.72261e-05	up
Zm00001eb339080	7722.96	1.11265	5.34062e-07	0.000200198	up
Zm00001eb337450	97.614	1.16153	0.00120053	0.0418557	up
Zm00001eb257900	98.459	1.17138	5.87048e-05	0.00584667	up
Zm00001eb249190	257.891	1.18785	5.75553e-07	0.000206091	up
Zm00001eb178840	361.685	1.19207	6.38341e-06	0.00120586	up
Zm00001eb411070	108.247	1.19266	0.000196107	0.0134808	up
Zm00001eb307050	103.928	1.19547	0.00130448	0.044203	up
Zm00001eb275670	186.066	1.20022	0.000432603	0.0221498	up
Zm00001eb356300	206.047	1.20436	2.51515e-06	0.000597435	up
Zm00001eb112170	47.8937	1.20824	0.00119505	0.041836	up
Zm00001eb308410	804.899	1.2134	5.39904e-09	5.63167e-06	up
Zm00001eb278120	289.869	1.22507	0.000157986	0.0115909	up
Zm00001eb290510	91.1661	1.24249	2.57923e-05	0.00343769	up
Zm00001eb047940	116.979	1.25258	0.000505631	0.0241039	up
Zm00001eb005440	135.865	1.25676	0.000870124	0.0341655	up
Zm00001eb075400	63.2237	1.25983	0.000952531	0.0359311	up
Zm00001eb413260	69.13	1.26058	0.000947506	0.0357978	up
Zm00001eb171510	314.215	1.26273	0.000129154	0.00999523	up
Zm00001eb333170	66.858	1.27028	0.000173965	0.0124585	up
Zm00001eb042640	170.072	1.27078	0.00042701	0.0221285	up
Zm00001eb250420	73.4405	1.29591	4.1868e-05	0.00473204	up
Zm00001eb028400	61.3175	1.29704	0.000406664	0.0216806	up
Zm00001eb109070	106.544	1.29823	0.000144326	0.0109921	up
Zm00001eb162700	111.276	1.30071	0.000419355	0.0221115	up
Zm00001eb015770	2621.89	1.3231	8.00465e-07	0.000274342	up
Zm00001eb138570	1015.68	1.34295	0.000175297	0.0125165	up
Zm00001eb284490	810.423	1.34836	1.27921e-06	0.000361052	up
Zm00001eb182650	348.439	1.35792	1.86358e-07	9.93534e-05	up
Zm00001eb027380	70.2085	1.36184	0.000793045	0.0324675	up
Zm00001eb171500	412.337	1.37531	8.93033e-05	0.00787675	up
Zm00001eb016250	2788.9	1.38982	3.5064e-07	0.000152949	up
Zm00001eb016290	2356	1.42563	2.38321e-07	0.000114351	up
Zm00001eb185470	54.7345	1.44396	3.28071e-05	0.00403628	up
Zm00001eb376400	41.8431	1.45526	8.56953e-05	0.00763631	up
Zm00001eb361070	68.3852	1.46214	0.000269051	0.0168094	up
Zm00001eb193720	79.6807	1.48409	0.000822361	0.0332346	up
Zm00001eb175540	246.772	1.4917	0.00114539	0.0406683	up
Zm00001eb430160	126.724	1.49344	0.000282622	0.0174441	up
Zm00001eb104440	25.3146	1.50993	0.00142311	0.0468338	up
Zm00001eb290460	1129.22	1.53041	2.65992e-05	0.00349486	up
Zm00001eb375060	34.1216	1.54901	0.000760599	0.031554	up
Zm00001eb029370	32.4934	1.55618	0.000463001	0.0229417	up
Zm00001eb130550	407.167	1.55955	2.43764e-13	5.84814e-10	up
Zm00001eb219710	1771.98	1.57085	3.93376e-09	4.49404e-06	up
Zm00001eb354150	38.6272	1.57557	2.66583e-05	0.00349486	up
Zm00001eb305810	2034.44	1.58389	6.06909e-06	0.00115558	up
Zm00001eb029890	199.123	1.59237	0.00122383	0.0423069	up
Zm00001eb179710	152.245	1.62531	0.00111145	0.0398576	up
Zm00001eb375050	44.8896	1.63363	0.00152965	0.0491271	up
Zm00001eb178710	23.0148	1.66386	0.00149916	0.0487492	up
Zm00001eb171520	48.708	1.6651	9.14948e-05	0.007982	up
Zm00001eb349810	1306.59	1.66915	5.55685e-05	0.00567295	up
Zm00001eb169010	62.3551	1.68576	1.86144e-05	0.00267436	up
Zm00001eb138580	2291.2	1.69568	5.2566e-06	0.00104224	up
Zm00001eb176110	569.845	1.70594	8.5976e-06	0.00153929	up
Zm00001eb171660	39.1041	1.70651	1.01259e-05	0.00174771	up
Zm00001eb353520	2143.07	1.71933	3.07111e-14	9.20987e-11	up
Zm00001eb029880	323.323	1.72986	0.000423501	0.0221285	up
Zm00001eb071050	193.475	1.74579	0.000934484	0.0354734	up
Zm00001eb400180	32.2516	1.75268	0.000294299	0.0179657	up
Zm00001eb344970	317.315	1.76021	1.18323e-06	0.00035563	up
Zm00001eb293780	179.749	1.77265	8.31502e-07	0.000280693	up
Zm00001eb134650	21.1032	1.83812	0.00151811	0.0488873	up
Zm00001eb314060	155.699	1.84283	6.22794e-07	0.000219727	up
Zm00001eb154750	31.0033	1.84731	0.000135285	0.0104026	up
Zm00001eb080760	31.6151	1.85426	0.000730098	0.0308376	up
Zm00001eb298810	57.4911	1.86317	0.000188804	0.0131675	up
Zm00001eb137000	57.7649	1.87216	2.18826e-09	2.62493e-06	up
Zm00001eb298820	56.7912	2.05875	2.38356e-06	0.00057184	up
Zm00001eb267870	224.236	2.18537	3.04917e-06	0.000690119	up
Zm00001eb072230	19.4106	2.32846	0.000564309	0.0258063	up
Zm00001eb382030	48.9634	2.42143	0.000227577	0.0150435	up
Zm00001eb014860	43.3944	2.4567	0.000751478	0.0314089	up
Zm00001eb306730	102.656	2.59318	2.06814e-06	0.000533514	up
Zm00001eb075380	93.5934	2.62459	2.8706e-15	1.72171e-11	up
Zm00001eb072540	26.7544	2.65234	2.78437e-05	0.0036108	up
Zm00001eb040580	68.9825	2.83962	1.05085e-05	0.00177542	up
Zm00001eb286700	30.5744	3.12425	4.02359e-05	0.00466328	up
Zm00001eb138080	34.6273	3.1558	8.48848e-05	0.00763631	up
Zm00001eb396110	10.7951	3.20719	0.000892201	0.0344234	up
Zm00001eb161410	16.9355	3.26135	0.000181176	0.0127466	up
Zm00001eb306720	132.87	3.32404	2.76148e-15	1.72171e-11	up
Zm00001eb245610	20.7988	3.54063	1.95184e-05	0.00275451	up
Zm00001eb155450	10.4402	3.70174	0.000855109	0.0339006	up
Zm00001eb411680	1828.35	5.16707	3.72164e-07	0.000156642	up
Zm00001eb155460	19.8502	6.65341	1.2193e-06	0.000356735	up
Zm00001eb137910	23.5897	7.87444	3.14065e-08	2.22948e-05	up
