# Supplementary material for: ZmbHLH81 Enhances Maize Drought Tolerance via Direct Transcriptional Activation of ABA Signaling and ROS Scavenging Genes
Source: Int J Mol Sci. 2026 Apr 5;27(7):3293. doi: 10.3390/ijms27073293 (PMC13074027; doi:10.3390/ijms27073293)
Supplement: Supplementary file 1 [file ijms-27-03293-s001.zip › Supplementary TableS2.xlsx]

## Sheet: Sheet1
Table S2 Primers used in this study.
Primer name	Sequence (5'-3')	Purpose
bHLH81-MT1-BsF	ATATATGGTCTCTGGCGGCGGCTGTCCAGCTTCAGCGTT	CRISPR
bHLH81-MT1-F0	TGGCGGCTGTCCAGCTTCAGCGTTTTAGAGCTAGAAATAGC
bHLH81-MT2-R0	AACACTGGACCTGAGCAACCTGCGCTTCTTGGTGCC
bHLH81-MT2-BsR	ATTATTGGTCTCTAAACACTGGACCTGAGCAACCTGC
OE-bHLH81-KpnI-F	GGGACTCCGAGCTCGGTACCATGAAAGAGGGCAGACCCGG	Overexpression
OE-bHLH81-BamHI-R	AGGTCGACTCTAGAGGATCCTCAGAAGAACTCCATCTTCA
pGFP-bHLH81-F	ACAAATCTATCTCTCTCGAGATGAAAGAGGGCAGACCCGG	Subcellular localization
pGFP-bHLH81-R	TTGCTAGCCTGCAGCTCGAGGAAGAACTCCATCTTCA
pGBKT7-bHLH81-F	TGGCCATGGAGGCCGAATTCATGAAAGAGGGCAGACCCGG	Yeast transactivation assay
pGBKT7-bHLH81-R	CGACGGATCCCCGGGAATTCTCAGAAGAACTCCATCTTCA
Y1H-AD-bHLH81-F	TGCCAGATTATGCCTCTCCCGAATTCATGAAAGAGGGCAGACCCGG	Yeast one hybrid
Y1H-AD-bHLH81-R	CAAAGCTTCTCGAGTCGGCCGAATTCTCAGAAGAACTCCATCTTCA
Y1H-proSnRK2.9-F	GTACCCGGGGATCTGTCGACCTCGAGGTCACTGGGTTCTCTATGGTGTT
Y1H-proSnRK2.9-R	TATACATACAGAGCACATGCCTCGAGTCCCGCGTCATTTACTCAATACT
Y1H-proNAC20-F	GTACCCGGGGATCTGTCGACCTCGAGTGTCGCTTTAATGGATACGTTGG
Y1H-proNAC20-R	TATACATACAGAGCACATGCCTCGAGCACTTTCGCAGCTCTAATAGCGA
Y1H-proHDZ4-F	GTACCCGGGGATCTGTCGACCTCGAGCAGTTCTTCCGTCGGTTATCCC
Y1H-proHDZ4-R	TATACATACAGAGCACATGCCTCGAGCTACTAGAAGCGGTGTGTGTTCT
qrt-EF1α-F	TGGGCCTACTGGTCTTACTACTGA	qrt-PCR
qrt-EF1α-R	ACATACCCACGCTTCAGATCCT
qrt-bHLH81-F	CAAACCTGCAGCAAAGGAACTA
qrt-bHLH81-R	GAAGCTTTGTGCTGAAGCTGAG
qrt-SnRK2.9-F	CCCAGACGAGCCTAAGAATTTCA
qrt-SnRK2.9-R	CGACGAAGATCCTGGAGATTAGG
qrt-NAC20-F	GTACAGAGCCAGCCCAAGATCG
qrt-NAC20-R	GTATGTGAGGATGTCCTGGAGC
qrt-HDZ4-F	GTTGAGCGAGCTAAGCGAGAG
qrt-HDZ4-R	CAGCAGGACGTTCCTCTTGTC
